# Supplementary material for: Use of a Heart Team in Decision-Making for Patients with Complex Coronary Disease at Hospitals in Michigan Prior to Guideline Endorsement
Source: PLoS One. 2014 Nov 21;9(11):e113241. doi: 10.1371/journal.pone.0113241 (PMC4240646; doi:10.1371/journal.pone.0113241)
Supplement: Data S1 — Raw survey data file. (XLSX) [file pone.0113241.s001.xlsx]

## Sheet: Sheet1
Subj	HospCode	Specialty	Inst_HeartTeam	Inst_HeartTeam_Soft	Q1orQ14	Q1a	Q14	Inst_CC	Inst_CC_Soft	Inst_HT	Inst_HT_Soft	Q1b	Q2a	Q2b	Q2c	Q3a	Q3b	Q3c	Q4	Q5	Q6	Q7	Q8	Q9STS	Q9SYNTAX	Q4_Recode	Q5_Recode	Q7_Recode	Q8_Recode	Q9STS_Recode	Q9SYNTAX_Recode	Q10	Q11	Q12	Q13
1	1	C	No	No	No	No	No	No	No	No	No	-	NA	NA	NA	NA	NA	NA	25-49%	76-100%	2013-06-10	76-100%	76-100%	1-24%	Never	25-49%	76-100%	76-100%	76-100%	1-24%	0%-Never	4	4	2	4
2	2	S	Definite	Yes	Yes	Yes	No	Definite	Yes	No	No	Once/month	D	A	NA	D	A	NA	76-100%	76-100%	NA	50-75%	25-49%	1-24%	1-24%	76-100%	76-100%	50-75%	25-49%	1-24%	1-24%	4	5	5	5
3	4	C	Possible	Yes	No	No	No	Possible	Yes	Possible	Yes	-	B	B	B	B	B	B	0-24%	50-75%	15-20	76-100%	76-100%	25-49%	1-24%	0-24%	50-75%	76-100%	76-100%	25-49%	1-24%	4	3	1	5
4	4	S	Possible	Yes	No	No	No	Possible	Yes	Possible	Yes	-	A	A	A	NA	NA	NA	0-24%	25-49%	2013-06-10	76-100%	76-100%	Never	Never	0-24%	25-49%	76-100%	76-100%	0%-Never	0%-Never	3	5	5	5
5	4	S	Possible	Yes	Yes	Yes	Yes	Possible	Yes	Possible	Yes	Weekly	A	B	B	A	B	B	0-24%	0-24%	2013-06-10	76-100%	76-100%	1-24%	25-49%	0-24%	0-24%	76-100%	76-100%	1-24%	25-49%	4	5	2	5
6	4	S	Possible	Yes	Yes	Yes	Yes	Possible	Yes	Possible	Yes	Weekly	D	A	A	D	A	A	0-24%	0-24%	15-20	76-100%	76-100%	50-75%	1-24%	0-24%	0-24%	76-100%	76-100%	50-75%	1-24%	4	5	4	5
7	4	S	Possible	Yes	Yes	Yes	Yes	Possible	Yes	Possible	Yes	Weekly	D	A	A	D	A	A	0-24%	0-24%	15-20	76-100%	76-100%	50-75%	1-24%	0-24%	0-24%	76-100%	76-100%	50-75%	1-24%	4	5	4	5
8	6	C	Definite	Yes	Yes	No	Yes	Possible	Yes	Definite	Yes	-	NA	NA	NA	NA	NA	NA	25-49%	76-100%	2013-11-15	50-75%	0-24%	50-75%	25-49%	25-49%	76-100%	50-75%	0-24%	50-75%	25-49%	4	4	1	5
9	6	S	Definite	Yes	Yes	Yes	Yes	Possible	Yes	Definite	Yes	Once/month	B	B	B	NA	NA	NA	NA	NA	NA	NA	NA	Never	NA	0-24%	0-24%	0-24%	0-24%	0%-Never	0%-Never	4	4	2	5
10	7	S	No	No	No	No	No	No	No	No	No	-	NA	NA	NA	NA	NA	NA	NA	0-24%	NA	76-100%	76-100%	1-24%	1-24%	0-24%	0-24%	76-100%	76-100%	1-24%	1-24%	2	5	4	5
11	7	S	No	No	No	No	No	No	No	No	No	-	NA	NA	NA	NA	NA	NA	NA	50-75%	NA	76-100%	76-100%	50-75%	NA	0-24%	50-75%	76-100%	76-100%	50-75%	0%-Never	1	5	5	5
12	9	C	Definite	Yes	Yes	Yes	Yes	Definite	Yes	Definite	Yes	Weekly	C	C	A	C	C	A	25-49%	25-49%	2013-06-10	50-75%	50-75%	1-24%	1-24%	25-49%	25-49%	50-75%	50-75%	1-24%	1-24%	5	1	1	5
13	10	C	No	No	No	No	No	No	No	No	No	-	A	A	NA	A	A	A	0-24%	0-24%	2013-06-10	0-24%	76-100%	Never	Never	0-24%	0-24%	0-24%	76-100%	0%-Never	0%-Never	3	4	1	5
14	11	S	No	No	No	No	No	No	No	No	No	-	NA	NA	NA	NA	NA	NA	0-24%	0-24%	2013-06-10	76-100%	76-100%	25-49%	Never	0-24%	0-24%	76-100%	76-100%	25-49%	0%-Never	4	5	4	4
15	11	C	No	No	No	No	No	No	No	No	No	-	NA	NA	NA	NA	NA	NA	25-49%	76-100%	2013-06-10	76-100%	76-100%	Never	Never	25-49%	76-100%	76-100%	76-100%	0%-Never	0%-Never	4	5	5	5
16	12	S	No	No	No	No	No	No	No	No	No	-	C	D	D	D	D	D	0-24%	0-24%	15-20	76-100%	76-100%	1-24%	NA	0-24%	0-24%	76-100%	76-100%	1-24%	0%-Never	5	5	5	5
17	13	S	Definite	Yes	Yes	Yes	Yes	Definite	Yes	Definite	Yes	Twice/month	C	C	A	C	C	A	50-75%	76-100%	15-20	25-49%	50-75%	50-75%	76-100%	50-75%	76-100%	25-49%	50-75%	50-75%	76-100%	5	5	5	5
18	13	C	Definite	Yes	Yes	Yes	Yes	Definite	Yes	Definite	Yes	Twice/month	C	C	A	C	C	A	25-49%	76-100%	15-20	50-75%	50-75%	50-75%	76-100%	25-49%	76-100%	50-75%	50-75%	50-75%	76-100%	5	5	5	5
19	14	C	Possible	Yes	Yes	No	Yes	No	No	Possible	Yes	-	NA	NA	NA	NA	NA	NA	25-49%	76-100%	2013-01-05	76-100%	76-100%	25-49%	25-49%	25-49%	76-100%	76-100%	76-100%	25-49%	25-49%	5	4	4	5
20	14	S	Possible	Yes	No	No	No	No	No	Possible	Yes	-	NA	NA	NA	NA	NA	NA	NA	76-100%	2013-01-05	76-100%	76-100%	1-24%	Never	0-24%	76-100%	76-100%	76-100%	1-24%	0%-Never	4	4	4	4
21	15	C	Possible	Yes	No	No	No	Possible	Yes	No	No		NA	NA	NA	NA	NA	NA	0-24%	76-100%	0	76-100%	76-100%	NA	1-24%	0-24%	76-100%	76-100%	76-100%	0%-Never	1-24%	4	4	3	4
22	15	S	Possible	Yes	Yes	Yes	No	Possible	Yes	No	No	Weekly	A	B	A	A	B	A	0-24%	25-49%	2013-11-15	76-100%	76-100%	50-75%	1-24%	0-24%	25-49%	76-100%	76-100%	50-75%	1-24%	3	5	4	4
23	15	S	Possible	Yes	Yes	Yes	No	Possible	Yes	No	No	Weekly	C	D	D	C	D	D	0-24%	76-100%	2013-11-15	76-100%	76-100%	25-49%	25-49%	0-24%	76-100%	76-100%	76-100%	25-49%	25-49%	4	5	4	4
24	17	S	Definite	Yes	Yes	Yes	Yes	Definite	Yes	Definite	Yes	Once/month	D	D	D	D	D	D	76-100%	76-100%	0	50-75%	0-24%	76-100%	NA	76-100%	76-100%	50-75%	0-24%	76-100%	0%-Never	5	5	3	4
25	18	S	Possible	Yes	Yes	No	Yes	Possible	Yes	Possible	Yes	-	NA	NA	NA	NA	NA	NA	0-24%	0-24%	>20	0-24%	0-24%	Never	Never	0-24%	0-24%	0-24%	0-24%	0%-Never	0%-Never	2	5	4	2
26	18	S	Possible	Yes	No	No	No	Possible	Yes	Possible	Yes	-	NA	NA	NA	NA	NA	NA	0-24%	0-24%	2013-01-05	76-100%	76-100%	Never	Never	0-24%	0-24%	76-100%	76-100%	0%-Never	0%-Never	2	5	4	4
27	18	C	Possible	Yes	Yes	Yes	Yes	Possible	Yes	Possible	Yes	Weekly	A	C	A	A	C	A	0-24%	50-75%	2013-01-05	76-100%	76-100%	1-24%	1-24%	0-24%	50-75%	76-100%	76-100%	1-24%	1-24%	5	5	4	3
28	18	S	Possible	Yes	Yes	Yes	No	Possible	Yes	Possible	Yes	Weekly	A	D	C	A	D	C	0-24%	50-75%	2013-01-05	76-100%	76-100%	25-49%	1-24%	0-24%	50-75%	76-100%	76-100%	25-49%	1-24%	4	5	4	5
29	19	C	No	No	No	No	No	No	No	No	No	-	D	B	NA	D	B	NA	0-24%	25-49%	2013-11-15	50-75%	50-75%	50-75%	25-49%	0-24%	25-49%	50-75%	50-75%	50-75%	25-49%	4	5	2	4
30	20	S	Definite	Yes	Yes	Yes	No	Definite	Yes	No	No	Weekly	A	A	A	A	A	A	25-49%	50-75%	2013-01-05	76-100%	76-100%	1-24%	Never	25-49%	50-75%	76-100%	76-100%	1-24%	0%-Never	3	5	3	4
31	20	C	Definite	Yes	Yes	Yes	No	Definite	Yes	No	No	Weekly	A	A	A	A	A	A	25-49%	76-100%	2013-11-15	0-24%	0-24%	1-24%	1-24%	25-49%	76-100%	0-24%	0-24%	1-24%	1-24%	3	5	4	3
32	26	C	Definite	Yes	Yes	Yes	No	Definite	Yes	No	No	Weekly	B	C	C	B	C	C	50-75%	76-100%	15-20	76-100%	76-100%	25-49%	25-49%	50-75%	76-100%	76-100%	76-100%	25-49%	25-49%	4	5	3	5
33	26	S	Definite	Yes	Yes	Yes	No	Definite	Yes	No	No	Once/month	C	C	B	B	B	B	0-24%	0-24%	>20	76-100%	76-100%	Never	1-24%	0-24%	0-24%	76-100%	76-100%	0%-Never	1-24%	5	5	3	5
34	30	C	No	No	No	No	No	No	No	No	No	-	NA	NA	NA	NA	NA	NA	25-49%	76-100%	0	76-100%	50-75%	1-24%	1-24%	25-49%	76-100%	76-100%	50-75%	1-24%	1-24%	5	5	2	5
35	30	S	No	No	No	No	No	No	No	No	No	-	NA	NA	NA	NA	NA	NA	0-24%	76-100%	2013-01-05	76-100%	76-100%	Never	Never	0-24%	76-100%	76-100%	76-100%	0%-Never	0%-Never	4	5	3	4
36	31	S	No	No	No	No	No	No	No	No	No	-	NA	NA	NA	NA	NA	NA	25-49%	25-49%	NA	76-100%	76-100%	25-49%	25-49%	25-49%	25-49%	76-100%	76-100%	25-49%	25-49%	2	4	4	4
37	31	C	No	No	No	No	No	No	No	No	No		NA	NA	NA	NA	NA	NA	0-24%	76-100%	2013-01-05	50-75%	25-49%	50-75%	25-49%	0-24%	76-100%	50-75%	25-49%	50-75%	25-49%	2	1	1	5
38	33	S	Possible	Yes	No	No	No	Possible	Yes	Possible	Yes	-	NA	NA	NA	NA	NA	NA	0-24%	0-24%	2013-01-05	76-100%	76-100%	50-75%	1-24%	0-24%	0-24%	76-100%	76-100%	50-75%	1-24%	4	5	4	4
39	33	C	Possible	Yes	Yes	Yes	Yes	Possible	Yes	Possible	Yes	Once/month	A	C	B	A	C	B	76-100%	76-100%	2013-11-15	76-100%	76-100%	76-100%	76-100%	76-100%	76-100%	76-100%	76-100%	76-100%	76-100%	5	4	4	5
40	34	S	No	No	No	No	No	No	No	No	No	-	NA	NA	NA	NA	NA	NA	0-24%	0-24%	2013-06-10	0-24%	0-24%	1-24%	Never	0-24%	0-24%	0-24%	0-24%	1-24%	0%-Never	2	5	5	4
41	34	C	No	No	No	No	No	No	No	No	No	-	NA	NA	NA	NA	NA	NA	0-24%	50-75%	2013-06-10	50-75%	50-75%	Never	Never	0-24%	50-75%	50-75%	50-75%	0%-Never	0%-Never	2	4	3	5
42	36	S	No	No	No	No	No	No	No	No	No	-	NA	NA	NA	NA	NA	NA	0-24%	0-24%	2013-01-05	76-100%	76-100%	Never	Never	0-24%	0-24%	76-100%	76-100%	0%-Never	0%-Never	2	5	4	4
43	37	S	Possible	Yes	No	No	No	Possible	Yes	Possible	Yes	-	NA	NA	NA	NA	NA	NA	0-24%	NA	0	76-100%	76-100%	Never	Never	0-24%	0-24%	76-100%	76-100%	0%-Never	0%-Never	4	4	4	4
44	37	C	Possible	Yes	Yes	Yes	Yes	Possible	Yes	Possible	Yes	Once/month	C	D	D	C	D	D	25-49%	0-24%	2013-01-05	76-100%	76-100%	1-24%	1-24%	25-49%	0-24%	76-100%	76-100%	1-24%	1-24%	5	5	4	5
45	39	S	Possible	Yes	No	No	No	Possible	Yes	No	No	-	NA	NA	NA	NA	NA	NA	25-49%	76-100%	2013-06-10	76-100%	76-100%	1-24%	1-24%	25-49%	76-100%	76-100%	76-100%	1-24%	1-24%	4	3	2	5
46	39	C	Possible	Yes	Yes	Yes	No	Possible	Yes	No	No	Once/month	D	C	B	D	B	A	25-49%	76-100%	2013-06-10	25-49%	0-24%	76-100%	1-24%	25-49%	76-100%	25-49%	0-24%	76-100%	1-24%	4	4	3	5
47	40	S	Possible	Yes	Yes	No	Yes	Possible	Yes	Possible	Yes	-	NA	NA	NA	NA	NA	NA	NA	NA	0	76-100%	76-100%	25-49%	NA	0-24%	0-24%	76-100%	76-100%	25-49%	0%-Never	5	5	4	3
48	40	C	Possible	Yes	No	No	No	Possible	Yes	Possible	Yes	-	NA	NA	NA	NA	NA	NA	50-75%	76-100%	0	76-100%	76-100%	25-49%	25-49%	50-75%	76-100%	76-100%	76-100%	25-49%	25-49%	5	5	3	5
49	40	C	Possible	Yes	Yes	Yes	No	Possible	Yes	Possible	Yes	As needed	C	C	A	A	B	A	50-75%	76-100%	2013-01-05	76-100%	76-100%	50-75%	Never	50-75%	76-100%	76-100%	76-100%	50-75%	0%-Never	5	5	4	5
50	42	S	No	No	No	No	No	No	No	No	No	-	NA	NA	NA	NA	NA	NA	0-24%	0-24%	2013-01-05	76-100%	50-75%	50-75%	NA	0-24%	0-24%	76-100%	50-75%	50-75%	0%-Never	4	4	3	4
51	50	C	Possible	Yes	No	No	No	Possible	Yes	Possible	Yes	-	C	D	B	C	D	B	76-100%	76-100%	2013-01-05	76-100%	0-24%	76-100%	76-100%	76-100%	76-100%	76-100%	0-24%	76-100%	76-100%	4	5	3	5
52	50	S	Possible	Yes	Yes	Yes	Yes	Possible	Yes	Possible	Yes	As needed	C	C	C	C	C	C	25-49%	76-100%	2013-06-10	76-100%	76-100%	76-100%	50-75%	25-49%	76-100%	76-100%	76-100%	76-100%	50-75%	4	4	4	5
53	50	S	Possible	Yes	Yes	Yes	No	Possible	Yes	Possible	Yes	As needed	C	C	C	C	C	C	NA	76-100%	NA	76-100%	76-100%	76-100%	50-75%	0-24%	76-100%	76-100%	76-100%	76-100%	50-75%	4	5	5	4
